# Supplementary material for: Evolutionary dynamics of recurrent hepatocellular carcinoma under divergent immune selection pressures
Source: Front Oncol. 2025 Aug 4;15:1537087. doi: 10.3389/fonc.2025.1537087 (PMC12359061; doi:10.3389/fonc.2025.1537087)
Supplement: Supplementary file 2 [file Table1.xlsx]

## Sheet: Sheet1
Table S1: Univariate analysis
	Coefficient	Hazard Ratio	Standard Error of Coefficient	Wald Statistic	P-value
variable	coef	exp(coef)	se(coef)	z	p
type_immunocompromised	-0.3162	0.7289	0.7254	-0.436	0.663
age_younger	-0.5153	0.5973	0.6612	-0.779	0.436
Etiology_HepC	0.4965	1.643	0.8403	0.591	0.555
Etiology_Other	0.8563	2.3545	0.9389	0.912	0.362
Tumour_grade_Poor	-1.4528	0.2339	1.1073	-1.312	0.19
Tumour_grade_Well_to_Moderate	-0.9228	0.3974	0.7373	-1.252	0.211
AFP_categ_high	-0.4674	0.6266	1.1252	-0.415	0.678
AFP_categ_low	0.1196	1.1271	1.1107	0.108	0.914
tumor_size_categ_small	-0.2075	0.8126	0.6477	-0.32	0.749
REC_site_Lung	-0.6295	0.5329	0.7449	-0.845	0.398
REC_site_Skeletal	0.4238	1.5278	0.8455	0.501	0.616
treatment_resection	0.3268	1.3865	0.8029	0.407	0.684
Etiology_Other: radiotherapy,TACE, RFA
Categorical data fron numerical (using median value)
age_younger	< or = 57.3
age_older	>57.3
AFP_low	< or = 18.5
AFP_high	> 18.5
tumor_size_small	< or = 1.9
tumor_size_large	>1.9
